# Supplementary material for: Formal recognition of the species of Oreosaurus (Reptilia, Squamata, Gymnophthalmidae) from the Sierra Nevada de Santa Marta, Colombia
Source: Zookeys. 2017 Aug 17;(691):149–62. doi: 10.3897/zookeys.691.13595 (PMC5672716; doi:10.3897/zookeys.691.13595)
Supplement: XML Treatment for Oreosaurus serranus [file zookeys.691.13595-treatment1.xml]

<!DOCTYPE tp:taxon-treatment
  PUBLIC "-//TaxonX//DTD Taxonomic Treatment Publishing DTD v0 20100105//EN" "tax-treatment-NSO.dtd">
<tp:taxon-treatment xmlns:tp="http://www.plazi.org/taxpub"><tp:treatment-meta><kwd-group><label>Taxon classification</label><kwd><named-content xmlns:xlink="http://www.w3.org/1999/xlink" content-type="kingdom">Animalia</named-content></kwd><kwd><named-content xmlns:xlink="http://www.w3.org/1999/xlink" content-type="order">Squamata</named-content></kwd><kwd><named-content xmlns:xlink="http://www.w3.org/1999/xlink" content-type="family">Gymnophthalmidae</named-content></kwd></kwd-group><mixed-citation publication-type="journal"><person-group><name><surname>Sánchez-Pacheco</surname><given-names>Santiago J.</given-names></name><name><surname>Nunes</surname><given-names>Pedro M. Sales</given-names></name><name><surname>Marques-Souza</surname><given-names>Sergio</given-names></name><name><surname>Rodrigues</surname><given-names>Miguel T.</given-names></name><name><surname>Murphy</surname><given-names>Robert W.</given-names></name></person-group><article-title>Formal recognition of the species of <italic><tp:taxon-name><tp:taxon-name-part taxon-name-part-type="genus" reg="Oreosaurus">Oreosaurus</tp:taxon-name-part></tp:taxon-name></italic> (<tp:taxon-name><tp:taxon-name-part taxon-name-part-type="class">Reptilia</tp:taxon-name-part></tp:taxon-name>, <tp:taxon-name><tp:taxon-name-part taxon-name-part-type="order">Squamata</tp:taxon-name-part></tp:taxon-name>, <tp:taxon-name><tp:taxon-name-part taxon-name-part-type="family">Gymnophthalmidae</tp:taxon-name-part></tp:taxon-name>) from the Sierra Nevada de Santa Marta, Colombia</article-title><source>Zookeys</source><day>17</day><month>8</month><year>2017</year><volume>2017</volume><issue>691</issue><fpage>149</fpage><lpage>162</lpage><pub-id pub-id-type="doi">10.3897/zookeys.691.13595</pub-id></mixed-citation></tp:treatment-meta><tp:nomenclature><tp:taxon-name>
            <tp:taxon-name-part taxon-name-part-type="genus" reg="Oreosaurus">Oreosaurus</tp:taxon-name-part>
            <tp:taxon-name-part taxon-name-part-type="species" reg="serranus">serranus</tp:taxon-name-part>
            <object-id xmlns:xlink="http://www.w3.org/1999/xlink" content-type="zoobank" xlink:type="simple">http://zoobank.org/5BB0FB0B-47E8-4788-BD79-2784FF91F63F</object-id>
          </tp:taxon-name><tp:taxon-status xmlns:xlink="http://www.w3.org/1999/xlink" xlink:type="simple">sp. n.</tp:taxon-status><xref ref-type="fig" rid="F1">Figures 1</xref><xref ref-type="fig" rid="F2">, 2</xref><xref ref-type="fig" rid="F3">, 3</xref></tp:nomenclature><tp:treatment-sec sec-type="Holotype" id="SECID0EUGAE"><title>Holotype.</title><p>
            <named-content xmlns:xlink="http://www.w3.org/1999/xlink" content-type="dwc:institutional_code" xlink:type="simple">ROM</named-content> 53608 (field number JJS 548; Fig. <xref ref-type="fig" rid="F1">1</xref>), an adult female collected by S.J.S-P., P.M.S.N., S.M.S, Liliana Saboyá-Acosta, Jhon Jairo Ospina-Sarria, Sandy B. Arroyo, and Mariane Targino Rocha in Colombia, Sierra Nevada de Santa Marta, Departamento de Magdalena, headwaters of the Río Guachacos, Corregimiento de Minca, finca Vista Hermosa, approximately 2156 m, June 2013. This locality is situated at approximately <named-content xmlns:xlink="http://www.w3.org/1999/xlink" content-type="dwc:verbatimCoordinates" xlink:type="simple"><named-content content-type="geo-json" specific-use="{&#34;type&#34;:&#34;Point&#34;,&#34;coordinates&#34;:[-74.016667,11.083333]}" id="NCID0EFHAE" xlink:type="simple">11°05'N, 74°01'W</named-content></named-content>.</p><fig id="F1" position="float" orientation="portrait"><label>Figure 1.</label><caption><p>
                <italic><tp:taxon-name><tp:taxon-name-part taxon-name-part-type="genus" reg="Oreosaurus">Oreosaurus</tp:taxon-name-part> <tp:taxon-name-part taxon-name-part-type="species" reg="serranus">serranus</tp:taxon-name-part></tp:taxon-name></italic> sp. n. (holotype, <named-content xmlns:xlink="http://www.w3.org/1999/xlink" content-type="dwc:institutional_code" xlink:type="simple">ROM</named-content> 53608 [70.4 mm <abbrev xmlns:xlink="http://www.w3.org/1999/xlink" xlink:title="snout-vent length" id="ABBRID0EBIAE" xlink:type="simple">SVL</abbrev>]). Dorsal, lateral and ventral views of the head, and ventral view of the pelvic region.</p></caption><graphic xmlns:xlink="http://www.w3.org/1999/xlink" xlink:href="zookeys-691-149-g001.jpg" position="float" orientation="portrait" xlink:type="simple" id="oo_150758.jpg"/></fig></tp:treatment-sec><tp:treatment-sec sec-type="Paratypes" id="SECID0EKIAE"><title>Paratypes.</title><p>
            <named-content xmlns:xlink="http://www.w3.org/1999/xlink" content-type="dwc:institutional_code" xlink:type="simple">ROM</named-content> 53609 (adult female, Fig. <xref ref-type="fig" rid="F2">2</xref>), <named-content xmlns:xlink="http://www.w3.org/1999/xlink" content-type="dwc:institutional_code" xlink:type="simple">ROM</named-content> 53610 (subadult male), <named-content xmlns:xlink="http://www.w3.org/1999/xlink" content-type="dwc:institutional_code" xlink:type="simple">ROM</named-content> 53611 (subadult female), <named-content xmlns:xlink="http://www.w3.org/1999/xlink" content-type="dwc:institutional_code" xlink:type="simple">ROM</named-content> 53612–13 (juvenile females), and <named-content xmlns:xlink="http://www.w3.org/1999/xlink" content-type="dwc:institutional_code" xlink:type="simple">ROM</named-content> 53614 (juvenile male), all with same data as holotype.</p><fig id="F2" position="float" orientation="portrait"><label>Figure 2.</label><caption><p>
                <italic><tp:taxon-name><tp:taxon-name-part taxon-name-part-type="genus" reg="Oreosaurus">Oreosaurus</tp:taxon-name-part> <tp:taxon-name-part taxon-name-part-type="species" reg="serranus">serranus</tp:taxon-name-part></tp:taxon-name></italic> sp. n. (paratype, <named-content xmlns:xlink="http://www.w3.org/1999/xlink" content-type="dwc:institutional_code" xlink:type="simple">ROM</named-content> 53609 [68.6 mm <abbrev xmlns:xlink="http://www.w3.org/1999/xlink" xlink:title="snout-vent length" id="ABBRID0E6JAE" xlink:type="simple">SVL</abbrev>]) in life. Photos: S.M.S (top) and Jhon Jairo Ospina-Sarria (bottom).</p></caption><graphic xmlns:xlink="http://www.w3.org/1999/xlink" xlink:href="zookeys-691-149-g002.jpg" position="float" orientation="portrait" xlink:type="simple" id="oo_150759.jpg"/></fig></tp:treatment-sec><tp:treatment-sec sec-type="diagnosis" id="SECID0EIKAE"><title>Diagnosis.</title><p>
            <italic><tp:taxon-name><tp:taxon-name-part taxon-name-part-type="genus" reg="Oreosaurus">Oreosaurus</tp:taxon-name-part> <tp:taxon-name-part taxon-name-part-type="species" reg="serranus">serranus</tp:taxon-name-part></tp:taxon-name></italic> sp. n. can be distinguished from all its congeners by the number of genial pairs (1 in <italic><tp:taxon-name><tp:taxon-name-part taxon-name-part-type="genus" reg="Oreosaurus">O.</tp:taxon-name-part> <tp:taxon-name-part taxon-name-part-type="species" reg="serranus">serranus</tp:taxon-name-part></tp:taxon-name></italic> sp. n. versus 2 in the other species). It also differs from all other species of <italic><tp:taxon-name><tp:taxon-name-part taxon-name-part-type="genus" reg="Oreosaurus">Oreosaurus</tp:taxon-name-part></tp:taxon-name></italic>, except <italic><tp:taxon-name><tp:taxon-name-part taxon-name-part-type="genus" reg="Oreosaurus">O.</tp:taxon-name-part> <tp:taxon-name-part taxon-name-part-type="species" reg="mcdiarmidi">mcdiarmidi</tp:taxon-name-part></tp:taxon-name></italic>, by the number of supraoculars (3 in <italic><tp:taxon-name><tp:taxon-name-part taxon-name-part-type="genus" reg="Oreosaurus">O.</tp:taxon-name-part> <tp:taxon-name-part taxon-name-part-type="species" reg="serranus">serranus</tp:taxon-name-part></tp:taxon-name></italic> sp. n. and <italic><tp:taxon-name><tp:taxon-name-part taxon-name-part-type="genus" reg="Oreosaurus">O.</tp:taxon-name-part> <tp:taxon-name-part taxon-name-part-type="species" reg="mcdiarmidi">mcdiarmidi</tp:taxon-name-part></tp:taxon-name></italic> versus 4 in the other species), and dorsal scale relief (smooth in <italic><tp:taxon-name><tp:taxon-name-part taxon-name-part-type="genus" reg="Oreosaurus">O.</tp:taxon-name-part> <tp:taxon-name-part taxon-name-part-type="species" reg="serranus">serranus</tp:taxon-name-part></tp:taxon-name></italic> sp. n. and <italic><tp:taxon-name><tp:taxon-name-part taxon-name-part-type="genus" reg="Oreosaurus">O.</tp:taxon-name-part> <tp:taxon-name-part taxon-name-part-type="species" reg="mcdiarmidi">mcdiarmidi</tp:taxon-name-part></tp:taxon-name></italic> versus keeled or slightly keeled in the other species). <italic><tp:taxon-name><tp:taxon-name-part taxon-name-part-type="genus" reg="Oreosaurus">Oreosaurus</tp:taxon-name-part> <tp:taxon-name-part taxon-name-part-type="species" reg="serranus">serranus</tp:taxon-name-part></tp:taxon-name></italic> sp. n. also differs from <italic><tp:taxon-name><tp:taxon-name-part taxon-name-part-type="genus" reg="Oreosaurus">O.</tp:taxon-name-part> <tp:taxon-name-part taxon-name-part-type="species" reg="mcdiarmidi">mcdiarmidi</tp:taxon-name-part></tp:taxon-name></italic> by the absence of prefrontal scales (present in <italic><tp:taxon-name><tp:taxon-name-part taxon-name-part-type="genus" reg="Oreosaurus">O.</tp:taxon-name-part> <tp:taxon-name-part taxon-name-part-type="species" reg="mcdiarmidi">mcdiarmidi</tp:taxon-name-part></tp:taxon-name></italic>).</p></tp:treatment-sec><tp:treatment-sec sec-type="description" id="SECID0EDOAE"><title>Description.</title><p>
            <italic><tp:taxon-name><tp:taxon-name-part taxon-name-part-type="genus" reg="Oreosaurus">Oreosaurus</tp:taxon-name-part> <tp:taxon-name-part taxon-name-part-type="species" reg="serranus">serranus</tp:taxon-name-part></tp:taxon-name></italic> sp. n. possesses the following characteristics: (1) maximum known <abbrev xmlns:xlink="http://www.w3.org/1999/xlink" xlink:title="snout-vent length" id="ABBRID0EUOAE" xlink:type="simple">SVL</abbrev> in males 60 mm (<italic>n</italic> = 2), in females 70.4 mm (<italic>n</italic> = 5); (2) frontonasal equal to or longer than frontal; (3) prefrontal scales absent; (4) nasoloreal suture complete [= loreal present]; (5) supraoculars three, all in contact with ciliaries; (6) superciliary series incomplete, formed only by the anteriormost superciliary scale; (7) supralabial-subocular fusion absent; (8) postoculars two; (9) postparietals two; (10) supratympanic temporals two; (11) genials in one pair; (12) dorsal scales rectangular, juxtaposed, smooth; (13) nuchal scales smooth; (14) longitudinal dorsal scale rows 10–11; (15) transverse dorsal scale rows 33–36; (16) ventral scales smooth, in 21–22 transverse scale rows; (17) lateral scale rows (oval, non-granular scales) 4–6; (18) femoral pores per hind limb in males 7–9, in females 2–3 (located proximally); (19) scales between medialmost femoral pores two; (20) subdigital scales on toe I four; (21) anterior cloacal plate scales four or six; (22) posterior cloacal plate scales seven; (23) dorsum dark brown to black with fine brown mottling; distinct dorsolateral stripes absent; lateral ocelli (i.e., white spots surrounded by dark blotches) absent (white or cream spots instead); venter black with conspicuous whitish spots mostly on scale sutures; (24) hemipenial body globose, slightly bilobed, ornamented by 14–15 chevron-shaped flounces on each side.</p></tp:treatment-sec><tp:treatment-sec sec-type="description" id="SECID0E3OAE"><title>Description of holotype.</title><p>Adult female (Fig. <xref ref-type="fig" rid="F1">1</xref>), <abbrev xmlns:xlink="http://www.w3.org/1999/xlink" xlink:title="snout-vent length" id="ABBRID0EGPAE" xlink:type="simple">SVL</abbrev> = 70.4 mm, tail length = 72.4 mm; head scales smooth, glossy; rostral scale wider than long, higher than adjacent supralabials, in contact with frontonasal, nasals, and anteriormost supralabials posteri<!--PageBreak-->orly; frontonasal roughly quadrangular, longer than wide, widest posteriorly, equal in length to frontal, in contact with nasals and loreals laterally, and frontal posteriorly; prefrontals absent; frontal longer than wide, anterior suture convex, lateral sutures concave, posterior suture angular with point directed posteriorly, in contact with anteriormost <!--PageBreak--><!--PageBreak-->supraoculars and superciliaries posterolaterally, and frontoparietals posteriorly; frontoparietals pentagonal, in contact anterolaterally with all supraoculars on the left side and second and third supraoculars on the right side, and posteriorly with parietals and interparietal; interparietal hexagonal, longer than wide, lateral sutures concave, in contact with parietals laterally, postparietals posteriorly; parietals in contact with third supraoculars anterolaterally, dorsalmost temporal and postocular scales laterally, and postparietals posteriorly; postparietals pentagonal, two, in broad contact; supraoculars three, all in contact with ciliaries. Nasoloreal suture complete, nasal quadrangular; loreal quadrangular, not in contact with second supralabial; superciliary series incomplete, formed only by the anteriormost superciliary scale, which barely extends onto dorsal surface of head, and lies between loreal, frontal, first supraocular, and anteriormost ciliaries; palpebral disc of lower eyelid divided into three large, unpigmented scales; frenocular quadrangular, in contact with loreal and nasal anteriorly; circumorbital scales between posteriormost supraocular and frenocular five; postoculars two; temporals smooth, glossy, polygonal; supratympanic temporals two; supralabials seven; infralabials four. Mental wider than long, in contact with anteriormost infralabials and postmental posteriorly; postmental roughly pentagonal, posterior suture angular with point directed posteriorly, in contact with first and second infralabials laterally; genials in one pair, roughly quadrangular, in contact with second and third infralabials; scale rows between genials and collar fold (along midventral line) eight, medialmost scales of posteriormost scale row distinctly enlarged, smooth; posteriormost gular row enfolded posteriorly, concealing one small scale row; lateral neck rounded, smooth.</p><p>Dorsal scales rectangular, longer than wide, juxtaposed, smooth, in 35 transverse rows; longitudinal dorsal scale rows at fifth transverse ventral scale row nine, at 10<sup>th</sup> transverse ventral scale row 10, at 15<sup>th</sup> transverse ventral scale row 11; lateral scale rows at fifth transverse ventral scale row 6/5, at 10<sup>th</sup> transverse ventral scale row four, at 15<sup>th</sup> transverse ventral scale row four; lateral scales on body near insertion of forelimb small to granular; ventral scales quadrangular, smooth; complete transverse ventral scale rows 22; longitudinal ventral scale rows at midbody 10; anterior cloacal plate scales six; posterior cloacal plate scales seven, medialmost scale with a horizontal suture; scales on tail rectangular and juxtaposed; midventral subcaudals smooth, wider than adjacent scales, nearly square. Femoral pores per hind limb two, located proximally; scales between medialmost femoral pores two.</p></tp:treatment-sec><tp:treatment-sec sec-type="Coloration of holotype" id="SECID0EZPAE"><title>Coloration of holotype.</title><p>In life, dorsal ground color dark brown to black with fine brown mottling; dorsal surfaces of head, body and tail with an iridescent bluish shine. White or cream spots laterally from neck to posterior portion of body, becoming less distinct posteriorly. Ventral surfaces of head and body predominantly black, with conspicuous whitish spots mostly on scale sutures; subcaudally black without spots. In preservative (70% ethanol), dorsal ground color brown with fine light brown mottling; dorsal surfaces of head, body and tail without the iridescent bluish shine. Ventral surfaces of head and body brown with cream spots on scale sutures.</p></tp:treatment-sec><tp:treatment-sec sec-type="Hemipenial morphology" id="SECID0E5PAE"><title>Hemipenial morphology.</title><p>Right organ of subadult male <named-content xmlns:xlink="http://www.w3.org/1999/xlink" content-type="dwc:institutional_code" xlink:type="simple">ROM</named-content> 53610 (Fig. <xref ref-type="fig" rid="F3">3</xref>) was partially everted and filled. Basal and lobular regions are partially damaged. Hemipe<!--PageBreak-->nial body is roughly globose, ending in two small and partially everted, barely visible lobes. Partial eversion and some damages precluded the detection of folds, or any other ornamentation, on the lobes.</p><p>The sulcus spermaticus, central in position, originates at the base of the organ and proceeds in a straight line towards the lobes. It is bordered by two parallel nude areas, and divided by a fleshy fold. Branches of the sulcus spermaticus are not visible. Two columns of at least 14 chevron-shaped flounces ornament the sides of the organ and the borders of the sulcate and asulcate faces of the hemipenial body. Although these flounces do not present calcified comb-like spicules, it is possible that such absence is due to the age of the specimen. These calcified structures are present in adults of most species of <tp:taxon-name><tp:taxon-name-part taxon-name-part-type="subfamily">Cercosaurinae</tp:taxon-name-part></tp:taxon-name> that have their hemipenial morphology described, including species of <italic><tp:taxon-name><tp:taxon-name-part taxon-name-part-type="genus" reg="Oreosaurus">Oreosaurus</tp:taxon-name-part></tp:taxon-name></italic> (e.g., <xref ref-type="bibr" rid="B8">Kok and Rivas 2011</xref>, <xref ref-type="bibr" rid="B10">Nunes 2011</xref>, <xref ref-type="bibr" rid="B16">Rivas et al. 2005</xref>). A broad nude area occupies at least 50% of the asulcate face. Some damages at the basis of the organ precluded the detection of the isolated horizontal flounces on the proximal-central region of the asulcate face that are often present in species of <tp:taxon-name><tp:taxon-name-part taxon-name-part-type="subfamily">Cercosaurinae</tp:taxon-name-part></tp:taxon-name> (e.g., <xref ref-type="bibr" rid="B8">Kok and Rivas 2011</xref>, <xref ref-type="bibr" rid="B10">Nunes 2011</xref>, <xref ref-type="bibr" rid="B17">Rivas et al. 2012</xref>, <xref ref-type="bibr" rid="B19">Sánchez-Pacheco et al. 2011</xref>).</p><fig id="F3" position="float" orientation="portrait"><label>Figure 3.</label><caption><p>
                <italic><tp:taxon-name><tp:taxon-name-part taxon-name-part-type="genus" reg="Oreosaurus">Oreosaurus</tp:taxon-name-part> <tp:taxon-name-part taxon-name-part-type="species" reg="serranus">serranus</tp:taxon-name-part></tp:taxon-name></italic> sp. n. Sulcate (left), lateral (center) and asulcate (right) views of the right hemipenis of <named-content xmlns:xlink="http://www.w3.org/1999/xlink" content-type="dwc:institutional_code" xlink:type="simple">ROM</named-content> 53610 (paratype).</p></caption><graphic xmlns:xlink="http://www.w3.org/1999/xlink" xlink:href="zookeys-691-149-g003.jpg" position="float" orientation="portrait" xlink:type="simple" id="oo_150760.jpg"/></fig></tp:treatment-sec><tp:treatment-sec sec-type="variation" id="SECID0EZSAE"><title>Variation.</title><p>Paratypes consist of four females (<abbrev xmlns:xlink="http://www.w3.org/1999/xlink" xlink:title="snout-vent length" id="ABBRID0E6SAE" xlink:type="simple">SVL</abbrev> = 41.4–68.6 mm) and two males (<abbrev xmlns:xlink="http://www.w3.org/1999/xlink" xlink:title="snout-vent length" id="ABBRID0EDTAE" xlink:type="simple">SVL</abbrev> = 40.4–60 mm). The paratypes are similar to the holotype with the following noteworthy exceptions. Frontonasal longer than frontal in <named-content xmlns:xlink="http://www.w3.org/1999/xlink" content-type="dwc:institutional_code" xlink:type="simple">ROM</named-content> 53609–12 and 53614; loreal scale in contact with second supralabial in <named-content xmlns:xlink="http://www.w3.org/1999/xlink" content-type="dwc:institutional_code" xlink:type="simple">ROM</named-content> 53612–13; ventralmost postocular fused with posteriormost subocular on the right side in <named-content xmlns:xlink="http://www.w3.org/1999/xlink" content-type="dwc:institutional_code" xlink:type="simple">ROM</named-content> 53613; medialmost scale of the posterior cloacal plate not divided horizontally in <named-content xmlns:xlink="http://www.w3.org/1999/xlink" content-type="dwc:institutional_code" xlink:type="simple">ROM</named-content> 53610–11 and 53614; palpebral disc of the lower eyelid divided into two large, pigmented scales in <named-content xmlns:xlink="http://www.w3.org/1999/xlink" content-type="dwc:institutional_code" xlink:type="simple">ROM</named-content> 53609; femoral pores per hind limb in female <named-content xmlns:xlink="http://www.w3.org/1999/xlink" content-type="dwc:institutional_code" xlink:type="simple">ROM</named-content> 53612 three. Femoral <!--PageBreak-->pore number is the most evident sexually dimorphic character, with males having 7–9 pores per hind limb (<named-content xmlns:xlink="http://www.w3.org/1999/xlink" content-type="dwc:institutional_code" xlink:type="simple">ROM</named-content> 53610 8/9, <named-content xmlns:xlink="http://www.w3.org/1999/xlink" content-type="dwc:institutional_code" xlink:type="simple">ROM</named-content> 53614 9/7) and females having 2–3.</p></tp:treatment-sec><tp:treatment-sec sec-type="distribution" id="SECID0EJUAE"><title>Distribution and natural history.</title><p>
            <italic><tp:taxon-name><tp:taxon-name-part taxon-name-part-type="genus" reg="Oreosaurus">Oreosaurus</tp:taxon-name-part> <tp:taxon-name-part taxon-name-part-type="species" reg="serranus">serranus</tp:taxon-name-part></tp:taxon-name></italic> sp. n. is known exclusively from the type locality (Figs <xref ref-type="fig" rid="F4">4</xref>, <xref ref-type="fig" rid="F5">5</xref>) and San Lorenzo (Ayala and Castro unpublished data, <xref ref-type="bibr" rid="B2">Ayala 1986</xref>), two adjacent cloud forest localities on the northwestern slopes of the Sierra Nevada de Santa Marta (<abbrev xmlns:xlink="http://www.w3.org/1999/xlink" xlink:title="Sierra Nevada de Santa Marta" id="ABBRID0EGVAE" xlink:type="simple">SNSM</abbrev>) at elevations of about 1800–2156 m (Fig. <xref ref-type="fig" rid="F4">4</xref>). This forest-dwelling lizard is often found under fallen, rotten trunks or logs. Holotype and paratypes were collected manually during the day. The new species was found at the type locality in sympatry with <italic><tp:taxon-name><tp:taxon-name-part taxon-name-part-type="genus" reg="Anadia">Anadia</tp:taxon-name-part> <tp:taxon-name-part taxon-name-part-type="species" reg="pulchella">pulchella</tp:taxon-name-part></tp:taxon-name></italic>, another gymnophthalmid endemic to the <abbrev xmlns:xlink="http://www.w3.org/1999/xlink" xlink:title="Sierra Nevada de Santa Marta" id="ABBRID0EZVAE" xlink:type="simple">SNSM</abbrev>.</p><fig id="F4" position="float" orientation="portrait"><label>Figure 4.</label><caption><p>Distribution of <italic><tp:taxon-name><tp:taxon-name-part taxon-name-part-type="genus" reg="Oreosaurus">Oreosaurus</tp:taxon-name-part> <tp:taxon-name-part taxon-name-part-type="species" reg="serranus">serranus</tp:taxon-name-part></tp:taxon-name></italic> sp. n. in the northwestern slopes of the Sierra Nevada de Santa Marta, northern Colombia. Pentagon indicates type locality.</p></caption><graphic xmlns:xlink="http://www.w3.org/1999/xlink" xlink:href="zookeys-691-149-g004.jpg" position="float" orientation="portrait" xlink:type="simple" id="oo_150761.jpg"/></fig><fig id="F5" position="float" orientation="portrait"><label>Figure 5.</label><caption><p>Type locality (top) and habitat (bottom) of <italic><tp:taxon-name><tp:taxon-name-part taxon-name-part-type="genus" reg="Oreosaurus">Oreosaurus</tp:taxon-name-part> <tp:taxon-name-part taxon-name-part-type="species" reg="serranus">serranus</tp:taxon-name-part></tp:taxon-name></italic> sp. n. in the Sierra Nevada de Santa Marta, Colombia. Photos: Jhon Jairo Ospina-Sarria (top) and S.M.S (bottom).</p></caption><graphic xmlns:xlink="http://www.w3.org/1999/xlink" xlink:href="zookeys-691-149-g005.jpg" position="float" orientation="portrait" xlink:type="simple" id="oo_150762.jpg"/></fig></tp:treatment-sec><tp:treatment-sec sec-type="etymology" id="SECID0ENXAE"><title>Etymology.</title><p>The specific epithet <italic><tp:taxon-name><tp:taxon-name-part taxon-name-part-type="species" reg="serranus">serranus</tp:taxon-name-part></tp:taxon-name></italic>, which is an adjective derived from the Spanish adjective serrano (meaning from the sierra), refers to the location of the species’ type locality in the Sierra Nevada de Santa Marta, and preserves the original etymological intent of Harris, as stated by Ayala and Castro (unpublished data).</p></tp:treatment-sec><tp:treatment-sec sec-type="comments" id="SECID0E4XAE"><title>Comments.</title><p>Formal nomenclatural recognition of <italic><tp:taxon-name><tp:taxon-name-part taxon-name-part-type="genus" reg="Oreosaurus">Oreosaurus</tp:taxon-name-part> <tp:taxon-name-part taxon-name-part-type="species" reg="serranus">serranus</tp:taxon-name-part></tp:taxon-name></italic> sp. n. renders <italic><tp:taxon-name><tp:taxon-name-part taxon-name-part-type="species" reg="specularis">specularis</tp:taxon-name-part></tp:taxon-name></italic> (<xref ref-type="bibr" rid="B2">Ayala 1986</xref>) a permanently unavailable name for this taxon. Specimens reported by Ayala and Castro (unpublished data) were not included herein because they are presumably lost (S.J.S-P. personal observation).</p><!--PageBreak--><!--PageBreak--><p>
            <italic><tp:taxon-name><tp:taxon-name-part taxon-name-part-type="genus" reg="Oreosaurus">Oreosaurus</tp:taxon-name-part></tp:taxon-name></italic> is one of the two genera extracted from the former <italic><tp:taxon-name><tp:taxon-name-part taxon-name-part-type="genus" reg="Riama">Riama</tp:taxon-name-part></tp:taxon-name></italic> <italic>sensu lato</italic>, which was recently found to be non-monophyletic (<xref ref-type="bibr" rid="B20">Sánchez-Pacheco et al. 2017</xref>). The other clade, <italic><tp:taxon-name><tp:taxon-name-part taxon-name-part-type="genus" reg="Andinosaura">Andinosaura</tp:taxon-name-part></tp:taxon-name></italic> <xref ref-type="bibr" rid="B20">Sánchez-Pacheco et al., 2017</xref>, includes 11 Andean species and <italic><tp:taxon-name><tp:taxon-name-part taxon-name-part-type="genus" reg="Riama">Riama</tp:taxon-name-part></tp:taxon-name></italic> <italic>sensu stricto</italic> is also an exclusively Andean radiation of 16 named species.</p><p>
            <xref ref-type="bibr" rid="B20">Sánchez-Pacheco et al. (2017)</xref> discussed the disjunct geographic distributions of species of <italic><tp:taxon-name><tp:taxon-name-part taxon-name-part-type="genus" reg="Oreosaurus">Oreosaurus</tp:taxon-name-part></tp:taxon-name></italic>, as well as their phylogenetic relationships. Figure <xref ref-type="fig" rid="F6">6</xref> summarizes these findings. All species of <italic><tp:taxon-name><tp:taxon-name-part taxon-name-part-type="genus" reg="Oreosaurus">Oreosaurus</tp:taxon-name-part></tp:taxon-name></italic> share the absence of a narrow band of differentiated granular lateral scales (present in species of <italic><tp:taxon-name><tp:taxon-name-part taxon-name-part-type="genus" reg="Andinosaura">Andinosaura</tp:taxon-name-part></tp:taxon-name></italic> and <italic><tp:taxon-name><tp:taxon-name-part taxon-name-part-type="genus" reg="Riama">Riama</tp:taxon-name-part></tp:taxon-name></italic>).</p><fig id="F6" position="float" orientation="portrait"><label>Figure 6.</label><caption><p>Summary of the phylogeny and geographic distribution of <italic><tp:taxon-name><tp:taxon-name-part taxon-name-part-type="genus" reg="Oreosaurus">Oreosaurus</tp:taxon-name-part></tp:taxon-name></italic> (<xref ref-type="bibr" rid="B20">Sánchez-Pacheco et al. 2017</xref>). <abbrev xmlns:xlink="http://www.w3.org/1999/xlink" xlink:title="Sierra Nevada de Santa Marta" id="ABBRID0EB3AE" xlink:type="simple">SNSM</abbrev> = Sierra Nevada de Santa Marta, Colombia; <abbrev xmlns:xlink="http://www.w3.org/1999/xlink" xlink:title="tepuis from the Chimantá massif" id="ABBRID0EF3AE" xlink:type="simple">TCM</abbrev> = tepuis from the Chimantá massif, Venezuela; <abbrev xmlns:xlink="http://www.w3.org/1999/xlink" xlink:title="Cordillera de la Costa Central, Venezuela" id="ABBRID0EJ3AE" xlink:type="simple">CCC</abbrev> = Cordillera de la Costa Central, Venezuela; <abbrev xmlns:xlink="http://www.w3.org/1999/xlink" xlink:title="island of Trinidad" id="ABBRID0EN3AE" xlink:type="simple">IT</abbrev> = island of Trinidad; <abbrev xmlns:xlink="http://www.w3.org/1999/xlink" xlink:title="Cordillera de la Costa Oriental, Venezuela" id="ABBRID0ER3AE" xlink:type="simple">CCO</abbrev> = Cordillera de la Costa Oriental, Venezuela. <italic><tp:taxon-name><tp:taxon-name-part taxon-name-part-type="genus" reg="Oreosaurus">Oreosaurus</tp:taxon-name-part> <tp:taxon-name-part taxon-name-part-type="species" reg="luctuosus">luctuosus</tp:taxon-name-part></tp:taxon-name></italic>, from the <abbrev xmlns:xlink="http://www.w3.org/1999/xlink" xlink:title="Cordillera de la Costa Central, Venezuela" id="ABBRID0EA4AE" xlink:type="simple">CCC</abbrev>, and <italic><tp:taxon-name><tp:taxon-name-part taxon-name-part-type="genus" reg="Oreosaurus">O.</tp:taxon-name-part> <tp:taxon-name-part taxon-name-part-type="species" reg="rhodogaster">rhodogaster</tp:taxon-name-part></tp:taxon-name></italic>, from the <abbrev xmlns:xlink="http://www.w3.org/1999/xlink" xlink:title="Cordillera de la Costa Oriental, Venezuela" id="ABBRID0EP4AE" xlink:type="simple">CCO</abbrev>, were included in this genus due to the presumed close relationships of these species and <italic><tp:taxon-name><tp:taxon-name-part taxon-name-part-type="genus" reg="Oreosaurus">O.</tp:taxon-name-part> <tp:taxon-name-part taxon-name-part-type="species" reg="achlyens">achlyens</tp:taxon-name-part></tp:taxon-name></italic> and <italic><tp:taxon-name><tp:taxon-name-part taxon-name-part-type="genus" reg="Oreosaurus">O.</tp:taxon-name-part> <tp:taxon-name-part taxon-name-part-type="species" reg="shrevei">shrevei</tp:taxon-name-part></tp:taxon-name></italic>, respectively. Data taken from <xref ref-type="bibr" rid="B20">Sánchez-Pacheco et al. (2017)</xref>.</p></caption><graphic xmlns:xlink="http://www.w3.org/1999/xlink" xlink:href="zookeys-691-149-g006.jpg" position="float" orientation="portrait" xlink:type="simple" id="oo_150763.jpg"/></fig></tp:treatment-sec><ref-list><ref id="B8"><mixed-citation xmlns:xlink="http://www.w3.org/1999/xlink" xlink:type="simple">
          <person-group><name name-style="western"><surname>Kok</surname><given-names>PJR</given-names></name><name name-style="western"><surname>Rivas</surname><given-names>GA</given-names></name></person-group> (<year>2011</year>) <article-title>A new species of <italic><tp:taxon-name><tp:taxon-name-part taxon-name-part-type="genus">Anadia</tp:taxon-name-part></tp:taxon-name></italic> (<tp:taxon-name><tp:taxon-name-part taxon-name-part-type="class">Reptilia</tp:taxon-name-part></tp:taxon-name>, <tp:taxon-name><tp:taxon-name-part taxon-name-part-type="order">Squamata</tp:taxon-name-part></tp:taxon-name>) from the Venezuelan ‘Lost World’, northern South America.</article-title> <source>European Journal of Taxonomy</source> <volume>3</volume>: <fpage>1</fpage>–<lpage>18</lpage>. <ext-link xlink:type="simple" ext-link-type="doi" xlink:href="10.5852/ejt.2011.3">https://doi.org/10.5852/ejt.2011.3</ext-link></mixed-citation></ref><ref id="B10"><mixed-citation xmlns:xlink="http://www.w3.org/1999/xlink" xlink:type="simple">
          <person-group><name name-style="western"><surname>Nunes</surname><given-names>PMS</given-names></name></person-group> (<year>2011</year>) Morfologia hemipeniana dos lagartos microteídeos e suas implicações nas relações filogenéticas da família <tp:taxon-name><tp:taxon-name-part taxon-name-part-type="family">Gymnophthalmidae</tp:taxon-name-part></tp:taxon-name> (<tp:taxon-name><tp:taxon-name-part taxon-name-part-type="superfamily">Teioidea</tp:taxon-name-part></tp:taxon-name>: <tp:taxon-name><tp:taxon-name-part taxon-name-part-type="order">Squamata</tp:taxon-name-part></tp:taxon-name>). PhD thesis, São Paulo, Brazil: Universidade de São Paulo.</mixed-citation></ref><ref id="B16"><mixed-citation xmlns:xlink="http://www.w3.org/1999/xlink" xlink:type="simple">
          <person-group><name name-style="western"><surname>Rivas</surname><given-names>G</given-names></name><name name-style="western"><surname>Schargel</surname><given-names>WE</given-names></name><name name-style="western"><surname>Meik</surname><given-names>JM</given-names></name></person-group> (<year>2005</year>) A new species of <italic><tp:taxon-name><tp:taxon-name-part taxon-name-part-type="genus">Riama</tp:taxon-name-part></tp:taxon-name></italic> (<tp:taxon-name><tp:taxon-name-part taxon-name-part-type="order">Squamata</tp:taxon-name-part></tp:taxon-name>: <tp:taxon-name><tp:taxon-name-part taxon-name-part-type="family">Gymnophthalmidae</tp:taxon-name-part></tp:taxon-name>), endemic to the Península de Paria, Venezuela. Herpetologica 61(4): 461–468. <ext-link xlink:type="simple" ext-link-type="doi" xlink:href="10.1655/04-96.1">https://doi.org/10.1655/04-96.1</ext-link></mixed-citation></ref><ref id="B17"><mixed-citation xmlns:xlink="http://www.w3.org/1999/xlink" xlink:type="simple">
          <person-group><name name-style="western"><surname>Rivas</surname><given-names>GA</given-names></name><name name-style="western"><surname>Nunes</surname><given-names>PMS</given-names></name><name name-style="western"><surname>Dixon</surname><given-names>JR</given-names></name><name name-style="western"><surname>Schargel</surname><given-names>WE</given-names></name><name name-style="western"><surname>Caicedo</surname><given-names>JR</given-names></name><name name-style="western"><surname>Barros</surname><given-names>TR</given-names></name><name name-style="western"><surname>Camargo</surname><given-names>EG</given-names></name><name name-style="western"><surname>Barrio-Amorós</surname><given-names>CL</given-names></name></person-group> (<year>2012</year>) <article-title>Taxonomy, hemipenial morphology and natural history of two poorly known species of <italic><tp:taxon-name><tp:taxon-name-part taxon-name-part-type="genus">Anadia</tp:taxon-name-part></tp:taxon-name></italic> (<tp:taxon-name><tp:taxon-name-part taxon-name-part-type="family">Gymnophthalmidae</tp:taxon-name-part></tp:taxon-name>) from northern South America.</article-title> <source>Journal of Herpetology</source> <volume>46</volume>(<issue>1</issue>): <fpage>33</fpage>–<lpage>40</lpage>. <ext-link xlink:type="simple" ext-link-type="doi" xlink:href="10.1670/10-139">https://doi.org/10.1670/10-139</ext-link></mixed-citation></ref><ref id="B19"><mixed-citation xmlns:xlink="http://www.w3.org/1999/xlink" xlink:type="simple">
          <person-group><name name-style="western"><surname>Sánchez-Pacheco</surname><given-names>SJ</given-names></name><name name-style="western"><surname>Kizirian</surname><given-names>DA</given-names></name><name name-style="western"><surname>Nunes</surname><given-names>PMS</given-names></name></person-group> (<year>2011</year>) <article-title>A new species of <italic><tp:taxon-name><tp:taxon-name-part taxon-name-part-type="genus">Riama</tp:taxon-name-part></tp:taxon-name></italic> from Ecuador previously referred to as <italic><tp:taxon-name><tp:taxon-name-part taxon-name-part-type="genus">Riama</tp:taxon-name-part> <tp:taxon-name-part taxon-name-part-type="species">hyposticta</tp:taxon-name-part></tp:taxon-name></italic> (Boulenger, 1902) (<tp:taxon-name><tp:taxon-name-part taxon-name-part-type="order">Squamata</tp:taxon-name-part></tp:taxon-name>: <tp:taxon-name><tp:taxon-name-part taxon-name-part-type="family">Gymnophthalmidae</tp:taxon-name-part></tp:taxon-name>).</article-title> <source>American Museum Novitates</source> <volume>3719</volume>: <fpage>1</fpage>–<lpage>15</lpage>. <ext-link xlink:type="simple" ext-link-type="doi" xlink:href="10.1206/3719.2">https://doi.org/10.1206/3719.2</ext-link></mixed-citation></ref><ref id="B2"><mixed-citation xmlns:xlink="http://www.w3.org/1999/xlink" xlink:type="simple">
          <person-group><name name-style="western"><surname>Ayala</surname><given-names>SC</given-names></name></person-group> (<year>1986</year>) <article-title>Saurios de Colombia: lista actualizada, y distribución de ejemplares colombianos en los museos.</article-title> <source>Caldasia</source> <volume>15</volume>(<issue>71–75</issue>): <fpage>555</fpage>–<lpage>575</lpage>.</mixed-citation></ref><ref id="B20"><mixed-citation xmlns:xlink="http://www.w3.org/1999/xlink" xlink:type="simple">
          <person-group><name name-style="western"><surname>Sánchez-Pacheco</surname><given-names>SJ</given-names></name><name name-style="western"><surname>Torres-Carvajal</surname><given-names>O</given-names></name><name name-style="western"><surname>Aguirre-Peñafiel</surname><given-names>V</given-names></name><name name-style="western"><surname>Nunes</surname><given-names>PMS</given-names></name><name name-style="western"><surname>Verrastro</surname><given-names>L</given-names></name><name name-style="western"><surname>Rivas</surname><given-names>GA</given-names></name><name name-style="western"><surname>Rodrigues</surname><given-names>MT</given-names></name><name name-style="western"><surname>Grant</surname><given-names>T</given-names></name><name name-style="western"><surname>Murphy</surname><given-names>RW</given-names></name></person-group> (<year>2017</year>) Phylogeny of <italic><tp:taxon-name><tp:taxon-name-part taxon-name-part-type="genus">Riama</tp:taxon-name-part></tp:taxon-name></italic> (<tp:taxon-name><tp:taxon-name-part taxon-name-part-type="order">Squamata</tp:taxon-name-part></tp:taxon-name>: <tp:taxon-name><tp:taxon-name-part taxon-name-part-type="family">Gymnophthalmidae</tp:taxon-name-part></tp:taxon-name>), impact of phenotypic evidence on molecular datasets, and the origin of the Sierra Nevada de Santa Marta endemic fauna. Cladistics. <ext-link xlink:type="simple" ext-link-type="doi" xlink:href="10.1111/cla.12203">https://doi.org/10.1111/cla.12203</ext-link></mixed-citation></ref></ref-list></tp:taxon-treatment>
